# Supplementary material for: A high-throughput lipidomics and transcriptomic approach reveals novel compounds from sugarcane linked with promising therapeutic potential against COVID-19
Source: Front Nutr. 2022 Sep 2;9:988249. doi: 10.3389/fnut.2022.988249 (PMC9480494; doi:10.3389/fnut.2022.988249)
Supplement: Supplementary File 1 — Raw metabolomic and transcriptomic data. [file Table_2.XLSX]

## Sheet: Raw Metabolomic data
Sr. No	Q1 (Da)	Q3 (Da)	Molecular Weight (Da)	Formula	Ionization model	Compounds	Class I	Class II	CAS	ROC22	ROC16	F134	F172	YT93/159	YT71/210	cpd_ID	kegg_map
1	185.15	185.16	186.162	C11H22O2	[M-H]-	Undecylic Acid	Lipids	Free fatty acids	112-37-8	277377	311987	247750	263700	251100	231137	C17715	--
2	199.17	199.17	200.178	C12H24O2	[M-H]-	Dodecanoic acid (Lauric acid)	Lipids	Free fatty acids	143-07-7	671490	287693	282180	299690	196007	131590	C02679	ko00061,ko01100,ko01110
3	211.13	183.14	212.141	C12H20O3	[M-H]-	12-Oxo-10E-Dodecenoic Acid (Traumatin)	Lipids	Free fatty acids	65410-38-0	11380.7	10516.7	12233.7	14140.7	11921.3	12813.7	C16309	ko00592,ko01110
4	215.17	169.16	216.173	C12H24O3	[M-H]-	12-Hydroxydodecanoic acid	Lipids	Free fatty acids	505-95-3	4171.9	3375.4	3127.87	4439.43	4190.33	2799.3	C08317	--
5	225.19	207	226.193	C14H26O2	[M-H]-	Myristoleic acid	Lipids	Free fatty acids	544-64-9	3352.77	10508	8645.2	7257.9	5953.7	8132.07	C08322	--
6	227.13	183.14	228.136	C12H20O4	[M-H]-	2-Dodecenedioic acid (Traumatic acid)	Lipids	Free fatty acids	6402-36-4	107307	116053	115933	117933	119627	119693	C16308	ko00592,ko01110
7	227.2	227.2	228.209	C14H28O2	[M-H]-	Myristic Acid	Lipids	Free fatty acids	544-63-8	4.40333e+06	9.44417e+06	7.84687e+06	6957500	5.92147e+06	7259100	C06424	ko00061,ko01100
8	239	223	240.245	C16H32O	[M-H]-	Palmitaldehyde	Lipids	Free fatty acids	629-80-1	2.82367e+07	28584000	2.71183e+07	28635000	28089000	2.71097e+07	C00517	ko00071
9	241.22	241.22	242.225	C15H30O2	[M-H]-	Pentadecanoic Acid	Lipids	Free fatty acids	1002-84-2	307150	850787	693007	552197	526697	694017	C16537	--
10	253.22	235.19	254.225	C16H30O2	[M-H]-	Palmitoleic Acid*	Lipids	Free fatty acids	373-49-9	8514.53	75744.3	53781.3	44462.3	35954.3	55889.7	C08362	ko00061
11	253.22	235.21	254.225	C16H30O2	[M-H]-	(7Z)-Hexadecenoic acid*	Lipids	Free fatty acids	2416-19-5	908.527	8644.23	6044.57	4547.17	4354.8	5905.73	--	--
12	255.23	237.22	256.24	C16H32O2	[M-H]-	Palmitic acid	Lipids	Free fatty acids	57-10-3	22634.3	21885.7	23689.3	21787	23990	21836.7	C00249	ko00061,ko00062,ko00071,ko00073,ko01040,ko01100,ko01212
13	258.11	104.11	257.103	C8H20NO6P	[M+H]+	Choline Alfoscerate	Lipids	PC	28319-77-9	785930	1016160	2568100	2.25543e+06	1.11257e+06	587290	C00670	ko00564,ko00565
14	267.23	267.23	268.24	C17H32O2	[M-H]-	10-Heptadecenoic Acid	Lipids	Free fatty acids	29743-97-3	261540	1.43027e+06	1.02373e+06	932593	759657	1.10723e+06	--	--
15	274.27	256.27	273.267	C16H35NO2	[M+H]+	Hexadecylsphingosine	Lipids	Sphingolipids	-	8628.6	7565.63	9	2144.13	2397.5	4591.93	--	--
16	279.23	95.1	278.225	C18H30O2	[M+H]+	Punicic acid (9Z,11E,13Z-octadecatrienoic acid)	Lipids	Free fatty acids	544-72-9	1.30603e+06	981747	759120	771007	600183	450663	C08364	--
17	277.22	277.22	278.225	C18H30O2	[M-H]-	γ-Linolenic Acid*	Lipids	Free fatty acids	506-26-3	215613	244360	128287	139167	62772.3	68417.7	C06426	ko00591,ko01040,ko01100
18	277.22	277.22	278.225	C18H30O2	[M-H]-	α-Linolenic Acid*	Lipids	Free fatty acids	463-40-1	6153400	4851700	4.59283e+06	2.41173e+06	3350000	2.35463e+06	C06427	ko00592,ko01040,ko01100,ko01110
19	279.2	149.4	278.225	C18H30O2	[M+H]+	Octadeca-11E,13E,15Z-trienoic acid	Lipids	Free fatty acids	25575-00-2	1.50517e+06	1.75793e+06	1.54297e+06	1567900	1.33097e+06	1467300	--	--
20	277.22	59.01	278.225	C18H30O2	[M-H]-	Crepenynic acid	Lipids	Free fatty acids	2277-31-8	66240	53089.7	47545.3	26709.7	36375.3	27093	C07289	ko00591
21	279.23	59.01	280.24	C18H32O2	[M-H]-	(9Z,11E)-Octadecadienoic acid (Bovinic acid)	Lipids	Free fatty acids	2540-56-9	13589.3	10337.9	8182.47	5589.7	5795.4	5219.73	C04056	ko00591
22	279.23	279.23	280.24	C18H32O2	[M-H]-	Linoleic acid	Lipids	Free fatty acids	60-33-3	1.55913e+07	1.09688e+07	9.21963e+06	6754400	7.12213e+06	5893200	C01595	ko00591,ko01040,ko01100
23	282.28	247.24	281.272	C18H35NO	[M+H]+	Oleamide (9-Octadecenamide)	Lipids	Free fatty acids	301-02-0	35327.3	26001.3	22710.7	17627.7	23386.3	28904	C19670	--
24	281.25	281.25	282.256	C18H34O2	[M-H]-	Petroselinic acid*	Lipids	Free fatty acids	593-39-5	3.77953e+06	3.53453e+06	3320100	2.68407e+06	2.38873e+06	2.24277e+06	C08363	--
25	281.25	281.25	282.256	C18H34O2	[M-H]-	11-Octadecanoic acid(Vaccenic acid)*	Lipids	Free fatty acids	506-17-2	4.87017e+06	4710900	4346000	3715000	3.14313e+06	3.08843e+06	C21944	--
26	283.26	283.26	284.272	C18H36O2	[M-H]-	16-Methylheptadecanoic acid	Lipids	Free fatty acids	2724-58-5	5.54273e+07	4.76977e+07	4.86843e+07	4.49777e+07	50197000	4.36483e+07	C20356	--
27	283.26	283.26	284.272	C18H36O2	[M-H]-	Stearic Acid	Lipids	Free fatty acids	57-11-4	73174000	63213000	65047000	5.77797e+07	67328000	5.88067e+07	C01530	ko00061,ko01040
28	287.29	97.2	286.287	C18H38O2	[M+H]+	1,18-Octadecanediol	Lipids	Free fatty acids	3155-43-9	3402	2840.8	1649.9	8171.13	5530.57	923.68	--	--
29	291	190.9	290.188	C18H26O3	[M+H]+	4-Oxo-9Z,11Z,13E,15E-Octadecatetraenoic Acid	Lipids	Free fatty acids	-	4603.33	4295.53	4934.1	3218.33	6731.33	3305.23	--	--
30	291.2	235.17	292.204	C18H28O3	[M-H]-	12-Oxo-phytodienoic acid	Lipids	Free fatty acids	85551-10-6	3903.8	3707.93	3702.7	4045.87	4484.7	4004.97	C01226	ko00592,ko01100,ko01110
31	293.21	193.1	294.219	C18H30O3	[M-H]-	13-Hydroxy-6,9,11-octadecatrienoic acid	Lipids	Free fatty acids	74784-20-6	25926	26597.7	26924.3	24847.3	23272.7	22474	--	--
32	293.21	195.14	294.219	C18H30O3	[M-H]-	13S-Hydroxy-9Z,11E,15Z-octadecatrienoic acid	Lipids	Free fatty acids	87984-82-5	13598.7	11429.7	10549.3	7999.63	9779.7	7334.07	C16316	ko00592
33	293.25	293.25	294.256	C19H34O2	[M-H]-	E,E,Z-1,3,12-Nonadecatriene-5,14-diol	Lipids	Free fatty acids	-	1.14433e+06	3.46367e+06	1.62463e+06	3.59327e+06	2.59233e+06	3.98037e+06	--	--
34	295.23	195.14	296.235	C18H32O3	[M-H]-	9S-Hydroxy-10E,12Z-octadecadienoic acid*	Lipids	Free fatty acids	15514-85-9	339190	204570	164453	145087	116510	97103	C14767	ko00591
35	295.23	195.14	296.235	C18H32O3	[M-H]-	13(S)-HODE;13(S)-Hydroxyoctadeca-9Z,11E-dienoic acid*	Lipids	Free fatty acids	10219-69-9	318927	195803	159807	141603	113123	95524	C14762	ko00591
36	295.23	195.2	296.235	C18H32O3	[M-H]-	12,13-Epoxy-9-Octadecenoic Acid*	Lipids	Free fatty acids	6799-85-5	16024	20974	13768.3	12538	9608.93	8770.7	C14826	ko00591,ko01100
37	295.23	171.1	296.235	C18H32O3	[M-H]-	9(10)-EpOME;(9R,10S)-(12Z)-9,10-Epoxyoctadecenoic acid*	Lipids	Free fatty acids	16833-56-0	29550.7	46609.7	26876	27305	16262	14395.7	C14825	ko00591,ko01100
38	297.24	183.14	298.251	C18H34O3	[M-H]-	Ricinoleic acid	Lipids	Free fatty acids	141-22-0	18570	48839.7	30130	36772.7	24370	31259	C08365	--
39	297.32	183.1	298.324	C20H42O	[M-H]-	1-Eicosanol	Lipids	Free fatty acids	629-96-9	18818.3	48408.7	31625	35908	22448.7	29974.3	--	--
40	299.26	253.26	300.266	C18H36O3	[M-H]-	2R-Hydroxyoctadecanoic Acid	Lipids	Free fatty acids	26633-48-7	18037.7	24131	17399.7	22481	17321.7	21884.7	C03042	--
41	299.26	299.26	300.267	C18H36O3	[M-H]-	3-Hydroxyoctadecanoic Acid	Lipids	Free fatty acids	45261-96-9	621393	514067	570353	904363	505040	1020010	--	--
42	307.26	307.3	308.272	C20H36O2	[M-H]-	Eicosadienoic acid	Lipids	Free fatty acids	5598-38-9	615927	514833	338567	224197	369643	255623	C16525	ko01040
43	309.21	209.1	310.1	C18H30O4	[M-H]-	9-Hydroperoxy-10E,12,15Z-octadecatrienoic acid	Lipids	Free fatty acids	111004-08-1	5012.83	5337.67	4906.23	5443.43	5166.93	4814.43	C16321	ko00592,ko01110
44	309	209	310.214	C18H30O4	[M-H]-	13S-Hydroperoxy-6Z,9Z,11E-octadecatrienoic acid	Lipids	Free fatty acids	121107-97-9	30661.7	34993	25875.7	27806	25731.7	29214.7	--	--
45	309.28	309.28	310.287	C20H38O2	[M-H]-	Eicosenoic acid	Lipids	Free fatty acids	26764-41-0	1.11634e+07	15166000	1.03767e+07	10395000	1.3003e+07	11846700	C16526	ko01040
46	311.22	223.17	312.23	C18H32O4	[M-H]-	5S,8R-DiHODE; (5S,8R,9Z,12Z)-5,8-Dihydroxyoctadeca-9,12-dienoate	Lipids	Free fatty acids	-	19935.3	19924.7	18195	19361.3	17538.3	17383	C20186	ko00591
47	311.22	249.22	312.23	C18H32O4	[M-H]-	7S,8S-DiHODE; (9Z,12Z)-(7S,8S)-Dihydroxyoctadeca-9,12-dienoic acid	Lipids	Free fatty acids	143288-65-7	30125	13165	8814.07	48064.7	29468.3	3650.77	C07354	ko00591
48	311.22	293.21	312.23	C18H32O4	[M-H]-	9-Hydroxy-13-oxo-10-octadecenoic Acid	Lipids	Free fatty acids	-	85770	111837	63929	90838.7	60800.3	49568.7	--	--
49	311.1	171.3	312.23	C18H32O4	[M-H]-	13S-Hydroperoxy-9Z,11E-octadecadienoic acid	Lipids	Free fatty acids	33964-75-9	30659.3	21742.7	12688.3	11743.3	15904	6814.07	C04717	ko00591,ko01100
50	311.22	223.17	312.23	C18H32O4	[M-H]-	9-Hydroxy-12-oxo-15(Z)-octadecenoic acid	Lipids	Free fatty acids	-	21891.7	22982.3	21795	22294	19549	19566.3	C21924	ko00592,ko01110
51	311.3	183.1	312.303	C20H40O2	[M-H]-	Arachidic acid	Lipids	Free fatty acids	506-30-9	2.82983e+06	4249700	3.01773e+06	4.74567e+06	3903700	4.48433e+06	C06425	ko01040
52	313.24	251.24	314.246	C18H34O4	[M-H]-	12,13-DHOME; (9Z)-12,13-Dihydroxyoctadec-9-enoic acid	Lipids	Free fatty acids	263399-35-5	1278500	556560	335910	2022600	1175790	146733	C14829	ko00591
53	327.22	291.2	328.225	C18H32O5	[M-H]-	9,12,13-Trihydroxy-10,15-octadecadienoic acid	Lipids	Free fatty acids	-	10682.6	18425.3	13842.7	11061	14006	7728.03	--	--
54	327.23	283.3	328.24	C22H32O2	[M-H]-	Cis-4,7,10,13,16,19-Docosahexaenoic Acid	Lipids	Free fatty acids	6217-54-5	14420.3	6740.4	3006.43	5657.3	6778.13	4633.73	C06429	ko01040
55	329.23	199.13	330.241	C18H34O5	[M-H]-	9,10-Dihydroxy-12,13-epoxyoctadecanoic acid	Lipids	Free fatty acids	-	5834.4	6926.47	4437.37	4309.73	3482.6	5650.2	C14837	ko00591
56	329.23	211.14	330.241	C18H34O5	[M-H]-	9,12,13-TriHOME; 9(S),12(S),13(S)-Trihydroxy-10(E)-octadecenoic acid	Lipids	Free fatty acids	97134-11-7	463853	818327	528830	484763	599747	285140	C14833	ko00591
57	329.23	229.15	330.241	C18H34O5	[M-H]-	9,10,13-Trihydroxy-11-Octadecenoic Acid	Lipids	Free fatty acids	29907-57-1	59053.7	50108	24153.7	14296.7	28814	38151.7	C14835	ko00591
58	331.28	313.27	330.277	C19H38O4	[M+H]+	Monopalmitin	Lipids	Glycerol ester	542-44-9	103876	121370	133553	121790	131357	127157	--	--
59	353.27	261.22	352.261	C21H36O4	[M+H]+	1-α-Linolenoyl-glycerol	Lipids	Glycerol ester	-	687683	641633	426360	209730	440923	235997	--	--
60	353.27	261.22	352.261	C21H36O4	[M+H]+	2-α-Linolenoyl-glycerol	Lipids	Glycerol ester	55268-58-1	417163	396787	322657	240117	474737	260750	--	--
61	355.28	263.24	354.277	C21H38O4	[M+H]+	2-Linoleoylglycerol	Lipids	Glycerol ester	3443-82-1	191587	260797	169157	147937	202567	147800	--	--
62	355.28	263.24	354.277	C21H38O4	[M+H]+	1-Linoleoylglycerol	Lipids	Glycerol ester	2277-28-3	199313	200803	203090	76530.3	157530	73600	--	--
63	357.3	265.4	356.293	C21H40O4	[M+H]+	1-Oleoyl-Sn-Glycerol	Lipids	Glycerol ester	129784-87-8	297683	345987	676553	418387	118185	608477	--	--
64	399.11	163.04	400.116	C21H20O8	[M-H]-	1-O-Caffeoyl-3-O-p-coumaroylglycerol	Lipids	Glycerol ester	-	330940	187107	32909.7	381070	12224.3	3467.33	--	--
65	426.26	285.24	425.254	C19H40NO7P	[M+H]+	LysoPE 14:0	Lipids	LPE	-	4138.8	7284.83	5649.37	3029.8	3932.1	3449.83	--	--
66	429.12	429.12	430.126	C22H22O9	[M-H]-	1-O-Feruloyl-3-O-caffeoylglycerol	Lipids	Glycerol ester	-	443353	286367	56164	276707	19954.3	9	--	--
67	440.28	299.26	439.27	C20H42NO7P	[M+H]+	LysoPE 15:0(2n isomer)	Lipids	LPE	-	37930.7	46538	72799	33160.3	35465.7	58743.7	--	--
68	440.28	299.26	439.27	C20H42NO7P	[M+H]+	LysoPE 15:0	Lipids	LPE	-	37047.3	45654.3	74073.7	32950.3	34471	55341.7	--	--
69	452.28	311.26	451.27	C21H42NO7P	[M+H]+	LysoPE 16:1	Lipids	LPE	-	11177.4	14085.9	7839.3	99247.3	11099.2	20184.3	--	--
70	454.29	313.27	453.286	C21H44NO7P	[M+H]+	LysoPE 16:0(2n isomer)	Lipids	LPE	-	1.0953e+06	766603	744480	347953	1.13194e+06	381307	--	--
71	454.29	313.27	453.286	C21H44NO7P	[M+H]+	LysoPE 16:0	Lipids	LPE	53862-35-4	5.69517e+06	5.49417e+06	4.17767e+06	4.48603e+06	4.19133e+06	4.26007e+06	--	--
72	466.29	325.27	465.286	C22H44NO7P	[M+H]+	LysoPE 17:1	Lipids	LPE	-	12845.7	19191.3	13133.3	15077.3	15868.7	16223	--	--
73	466.29	325.27	465.286	C22H44NO7P	[M+H]+	LysoPE 17:1(2n isomer)	Lipids	LPE	-	8414.33	16996.3	10773.4	16830	6871.27	17848.3	--	--
74	468.31	327.29	467.301	C22H46NO7P	[M+H]+	LysoPE 17:0	Lipids	LPE	-	4884.17	14655.3	26776.3	14464.3	11441	23535.7	--	--
75	468.31	184.07	467.301	C22H46NO7P	[M+H]+	LysoPC 14:0	Lipids	LPC	20559-16-4	6141.37	8956.73	6508.13	6007.13	6064.97	4741.33	--	--
76	476.28	335.26	475.27	C23H42NO7P	[M+H]+	LysoPE 18:3(2n isomer)	Lipids	LPE	-	1.18826e+06	2842400	1679800	1.12546e+06	473013	1.33837e+06	--	--
77	476.28	335.26	475.27	C23H42NO7P	[M+H]+	LysoPE 18:3	Lipids	LPE	-	719170	847687	601943	336040	383767	343867	--	--
78	478.29	337.27	477.286	C23H44NO7P	[M+H]+	LysoPE 18:2(2n isomer)	Lipids	LPE	-	1.06305e+07	2.41753e+07	1.32437e+07	12286000	3.92543e+06	13032000	--	--
79	478.29	337.27	477.286	C23H44NO7P	[M+H]+	LysoPE 18:2	Lipids	LPE	-	4420900	5.47833e+06	3.46237e+06	2.73733e+06	2.37353e+06	3.05457e+06	--	--
80	480.31	339.29	479.301	C23H46NO7P	[M+H]+	LysoPE 18:1(2n isomer)	Lipids	LPE	-	517497	1149300	1.04218e+06	1.07947e+06	236050	1.22647e+06	--	--
81	480.31	339.29	479.301	C23H46NO7P	[M+H]+	LysoPE 18:1	Lipids	LPE	89576-29-4	488403	474443	457487	554427	347993	607627	--	--
82	480.31	184.07	479.301	C23H46NO7P	[M+H]+	LysoPC 15:1	Lipids	LPC	-	7982.57	13948.7	13935.3	6702.57	5624.67	4156.63	--	--
83	482.32	184.07	481.317	C23H48NO7P	[M+H]+	LysoPC 15:0(2n isomer)	Lipids	LPC	-	4951.5	14435.3	38777.7	20765	6487.9	24087.3	--	--
84	482.32	341.31	481.317	C23H48NO7P	[M+H]+	LysoPE 18:0(2n isomer)	Lipids	LPE	-	3802.43	11167.3	10246.7	10145.4	2067.97	11892.7	--	--
85	482.32	341.31	481.317	C23H48NO7P	[M+H]+	LysoPE 18:0	Lipids	LPE	69747-55-3	16376.3	20052.7	8490.77	13427.9	12786.7	14568	--	--
86	482.32	184.07	481.317	C23H48NO7P	[M+H]+	LysoPC 15:0	Lipids	LPC	108273-89-8	89808.3	143340	219623	124363	59596	172183	--	--
87	481.25	245.04	482.262	C22H43O9P	[M-H]-	LysoPG 16:1	Lipids	Glycerol ester	-	3788.77	8512.13	6936.6	3613.53	4352.4	4118.43	--	--
88	483.27	255.23	484.278	C22H45O9P	[M-H]-	LysoPG 16:0	Lipids	Glycerol ester	-	2.66563e+06	2.39817e+06	2.82087e+06	1.35353e+06	1932200	1.05977e+06	--	--
89	492.31	184.07	491.301	C24H46NO7P	[M+H]+	LysoPC 16:2	Lipids	LPC	-	8196.07	13332.3	6399.23	6651	3981.33	3653.3	--	--
90	492.31	184.07	491.301	C24H46NO7P	[M+H]+	LysoPC 16:2(2n isomer)	Lipids	LPC	-	12244.3	11307.4	11007.6	8234.5	9821.03	5069.9	--	--
91	494.32	184.07	493.317	C24H48NO7P	[M+H]+	LysoPC 16:1(2n isomer)	Lipids	LPC	-	135067	168313	111587	213217	135187	121780	--	--
92	494.32	184.07	493.317	C24H48NO7P	[M+H]+	LysoPC 16:1	Lipids	LPC	76790-27-7	79717.7	48663	42422.7	146294	101374	53683.7	--	--
93	496.34	184.07	495.332	C24H50NO7P	[M+H]+	LysoPC 16:0	Lipids	LPC	17364-16-8	2.72143e+07	2.73103e+07	16460000	1.81893e+07	1.47447e+07	13875000	--	--
94	496.34	184.07	495.332	C24H50NO7P	[M+H]+	LysoPC 16:0(2n isomer)	Lipids	LPC	-	3.09573e+06	1.91503e+06	1.22257e+06	740623	2.03187e+06	630440	--	--
95	504.31	363.29	503.301	C25H46NO7P	[M+H]+	LysoPE 20:3	Lipids	LPE	-	5767.9	20283.3	9984.27	8408.1	4880.4	17343	--	--
96	504.31	363.29	503.301	C25H46NO7P	[M+H]+	LysoPE 20:3(2n isomer)	Lipids	LPE	-	6053.7	16724.3	11223.7	7241.27	4288.13	14101.3	--	--
97	506.32	365.31	505.317	C25H48NO7P	[M+H]+	LysoPE 20:2	Lipids	LPE	-	64507.7	105421	44030.3	77246.7	39901	88021.7	--	--
98	506.32	365.31	505.317	C25H48NO7P	[M+H]+	LysoPE 20:2(2n isomer)	Lipids	LPE	-	53209.7	103594	63910.7	66021.7	24842.3	74458	--	--
99	506.32	184.07	505.317	C25H48NO7P	[M+H]+	LysoPC 17:2	Lipids	LPC	-	41485	53519.3	32674.3	33363.7	25594.3	37122.3	--	--
100	508.34	184.07	507.332	C25H50NO7P	[M+H]+	LysoPC 17:1	Lipids	LPC	-	56028	117470	64920.3	64945.3	41892.7	85928.3	--	--
101	510.36	184.07	509.348	C25H52NO7P	[M+H]+	LysoPC 17:0	Lipids	LPC	50930-23-9	144610	486470	629170	712460	145313	869507	--	--
102	510.36	184.07	509.348	C25H52NO7P	[M+H]+	LysoPC 17:0(2n isomer)	Lipids	LPC	-	18824.7	62426	94126	77449.3	26310.7	98606.7	--	--
103	515.32	261.22	514.314	C27H46O9	[M+H]+	2-α-Linolenoyl-glycerol-1-O-glucoside	Lipids	Glycerol ester	-	35014	28037	55735.7	18637.7	31518.7	18458	--	--
104	515.32	261.22	514.314	C27H46O9	[M+H]+	1-α-Linolenoyl-glycerol-3-O-glucoside	Lipids	Glycerol ester	-	20843	12138.5	22002.7	5954.73	16834	5405.13	--	--
105	517.34	263.24	516.33	C27H48O9	[M+H]+	2-Linoleoylglycerol-1-O-glucoside	Lipids	Glycerol ester	-	2872.03	2575.03	3446.7	2861.27	1477.86	3062.8	--	--
106	518.32	184.07	517.317	C26H48NO7P	[M+H]+	LysoPC 18:3	Lipids	LPC	-	4.54093e+06	5.50913e+06	2.83663e+06	2.09573e+06	2272600	1612200	--	--
107	518.32	184.07	517.317	C26H48NO7P	[M+H]+	LysoPC 18:3(2n isomer)	Lipids	LPC	-	5.82423e+06	11255000	8.09297e+06	4.75087e+06	5121600	4931900	--	--
108	520.34	184.07	519.332	C26H50NO7P	[M+H]+	LysoPC 18:2(2n isomer)	Lipids	LPC	-	7.67347e+06	15619000	8.55803e+06	8226800	4.11277e+06	7888200	--	--
109	520.34	184.07	519.332	C26H50NO7P	[M+H]+	LysoPC 18:2	Lipids	LPC	-	1.79637e+06	2140200	1226300	1.01394e+06	903867	878627	--	--
110	520.27	153	521.275	C24H44NO9P	[M-H]-	PS(18:2)	Lipids	Glycerol ester	-	679763	1.31593e+06	342347	210387	208797	228917	--	--
111	522.36	184.07	521.348	C26H52NO7P	[M+H]+	LysoPC 18:1	Lipids	LPC	-	2.47117e+06	2.54103e+06	2129500	2.30147e+06	1.82357e+06	2.12173e+06	--	--
112	522.36	184.07	521.348	C26H52NO7P	[M+H]+	LysoPC 18:1(2n isomer)	Lipids	LPC	-	4.70903e+06	1.02323e+07	7.71287e+06	1.01104e+07	2415000	1.14357e+07	--	--
113	524.37	184.07	523.364	C26H54NO7P	[M+H]+	LysoPC 18:0(2n isomer)	Lipids	LPC	-	124347	41898	34494.3	17645	83201.3	18675	--	--
114	524.37	184.07	523.364	C26H54NO7P	[M+H]+	LysoPC 18:0	Lipids	LPC	19420-57-6	384147	370027	200873	200393	244923	158907	--	--
115	534.36	184.07	533.348	C27H52NO7P	[M+H]+	LysoPC 19:2(2n isomer)	Lipids	LPC	-	6583.33	15235	36225.7	6403.73	31967.7	4105.97	--	--
116	534.36	184.07	533.348	C27H52NO7P	[M+H]+	LysoPC 19:2	Lipids	LPC	-	4520.87	6944.4	9	2580.93	3738.37	1402.4	--	--
117	536.37	184.07	535.364	C27H54NO7P	[M+H]+	LysoPC 19:1	Lipids	LPC	-	21136.7	42689	19252	39334	67268.3	43566.3	--	--
118	544.34	184.07	543.332	C28H50NO7P	[M+H]+	LysoPC 20:4	Lipids	LPC	-	1294.47	6871.87	9	3094.67	1436.8	2812.83	--	--
119	546.36	184.07	545.348	C28H52NO7P	[M+H]+	LysoPC 20:3	Lipids	LPC	1199257-41-4	15701.7	48254.7	21007	18505.7	11466.7	29328.3	--	--
120	548.37	184.07	547.364	C28H54NO7P	[M+H]+	LysoPC 20:2	Lipids	LPC	-	651637	774737	433010	512640	550457	451590	--	--
121	548.37	184.07	547.364	C28H54NO7P	[M+H]+	LysoPC 20:2(2n isomer)	Lipids	LPC	-	238157	287697	147963	192037	146470	184377	--	--
122	550.39	184.07	549.379	C28H56NO7P	[M+H]+	LysoPC 20:1	Lipids	LPC	-	88127.7	184490	80161	76116	41762	68661.7	--	--
123	636.41	495.4	635.414	C32H62NO9P	[M+H]+	PE(oxo-11:0/16:0)	Lipids	Glycerol ester	-	20168	59288.7	26080	44386	91204	10900	--	--
124	676.45	184.08	675.448	C35H66NO9P	[M+H]+	1-(9Z-Octadecenoyl)-2-(9-oxo-nonanoyl)-sn-glycero-3-phosphocholine	Lipids	Glycerol ester	-	81947.7	129701	90414	92316.7	171507	39807.3	--	--
125	677.37	677.37	676.367	C33H56O14	[M+H]+	1-Linolenoyl-rac-glycerol-diglucoside	Lipids	Free fatty acids	-	303533	178890	277843	194727	142027	177500	--	--
126	675.36	397.14	676.367	C33H56O14	[M-H]-	Gingerglycolipid A	Lipids	Glycerol ester	145937-22-0	3898900	3640200	8143100	1.78807e+06	3.68293e+06	2.19357e+06	--	--
127	677.37	261.22	676.367	C33H56O14	[M+H]+	2-α-Linolenoyl-glycerol-1,3-di-O-glucoside	Lipids	Glycerol ester	-	26110.7	28009	56210	15677.7	29055	16147	--	--
128	677.37	261.22	676.367	C33H56O14	[M+H]+	1-α-Linolenoyl-glycerol-2,3-di-O-glucoside	Lipids	Glycerol ester	-	6800.17	6187.53	10407.5	1946.43	7258.83	2497.77	--	--
129	679.39	263.24	678.383	C33H58O14	[M+H]+	2-Linoleoylglycerol-1,3-di-O-glucoside	Lipids	Glycerol ester	-	13711.7	15595.7	23846	14289.3	6281.1	18757.7	--	--
130	679.39	263.24	678.383	C33H58O14	[M+H]+	1-Linoleoyl-sn-glycerol-diglucoside	Lipids	Free fatty acids	-	5963	3893	5501.47	2489.37	3286.03	3354.9	--	--
131	679.39	263.24	678.383	C33H58O14	[M+H]+	1-Linoleoylglycerol-2,3-di-O-glucoside	Lipids	Glycerol ester	-	5982.23	4187.1	5687.23	2313.53	4043.67	3019.77	--	--
132	677.38	397.13	678.383	C33H58O14	[M-H]-	Gingerglycolipid B	Lipids	Glycerol ester	88168-90-5	1.33623e+06	1.46943e+06	1.97603e+06	1.32887e+06	581757	1.73853e+06	--	--
133	679.39	397.13	680.398	C33H60O14	[M-H]-	Gingerglycolipid C	Lipids	Glycerol ester	-	222860	256353	511810	315490	86895	447617	--	--
134	702.46	184.07	701.46	C37H68NO9P	[M+H]+	PC(oxo-11:0/18:2)	Lipids	PC	-	19304.7	44007.7	23769.3	25228.3	62533.3	10229.2	--	--

## Sheet: Raw Transcriptomic data
Genes	K03921	K09458	K10781	K10782	K11262	K18660	K01074	K10251	K10258	K10703	K15397	K00001	K00121	K00128	K00232	K00249	K00626	K01692	K01897	K07513	K07517	K10527	K14085	K15401	K18857	K00454	K14674	K15718	K00224	K05894	K08241	K10525	K10526	K10528	K22389
ROC22	0.0416289	0.876959	14.8066	0.27816	0.265097	0	14.4555	7.65749	21.2558	0.292566	0	1.34801	0.112216	4.30148e-06	0.982548	0.0699481	0.964548	28.6525	0	7.2653	0.304766	2.01538	0.078573	5.99303	0.250298	22.3452	33.9544	30.7577	22.4724	0.244822	0.771108	11.9299	0.542538	0.0932827	25.7065
ROC16	0	0.602517	7.84508	0.356491	0.691942	0.0151745	7.07656	13.6733	48.0438	0.112551	0	0.785153	0.0748007	1.84301e-06	1.43272	0.111613	1.08396	21.1006	0.20614	7.5096	0.0725839	2.50841	0.25718	5.06997	0.337771	9.94309	23.9778	20.7868	33.5435	0.459449	0.404216	6.22344	0.258323	1.7972	13.2345
F134	0	0.554776	1.8989	0.151195	0.397227	0	24.2432	8.88414	6.09999	0.0194529	0.0323219	1.21303	0.0347751	0.0991421	4.44976	0.080432	0.950815	13.1801	0	9.01744	0.0279699	0.846814	1.92315	2.82133	0.195177	5.36756	18.4743	5.46238	9.91951	0.284118	0.650418	4.66516	0.505595	0.142749	11.3526
F172	0	0.570241	9.64136	0.745261	0.305745	0	4.04313	10.6714	1.21529	0.522098	0	0.881429	0.0467213	0	1.41674	0.38147	1.12898	32.2066	0	5.00031	0.696837	0.272661	0.482661	0.829666	0.17539	6.34567	4.83513	3.39582	21.4055	0.380369	0.467365	22.555	0.944715	0.15338	6.23978
YT93/159	0	1.0891	1.20883	0.0727849	0.14702	0.0120615	26.6211	10.934	1.84494	0.0297387	0	0.303229	0.0286122	3.29957e-06	1.00601	0.0272247	0.712954	10.5609	0	7.39643	0.276611	0.396865	0.99379	0.626262	0.314612	2.23456	9.22529	1.46768	4.026	0.538633	2.62309	36.5192	0.628789	0.155574	1.53987
YT71/210	0	0.835455	6.24651	0.110168	0.0575621	0	5.38257	8.71441	12.0097	0.279592	0	1.48684	0	0	1.5909	0.0451807	0.827174	13.8629	0	3.29195	0.347487	0.0514768	1.16986	8.22894	0.105421	1.9345	3.59564	18.1704	1.48994	0.776514	0.448661	12.4993	0.413521	0	9.49532
